# Supplementary material for: Low Level of Antifungal Resistance in Iranian Isolates of Candida glabrata Recovered from Blood Samples in a Multicenter Study from 2015 to 2018 and Potential Prognostic Values of Genotyping and Sequencing of PDR1
Source: Antimicrob Agents Chemother. 2019 Jun 24;63(7):e02503-18. doi: 10.1128/AAC.02503-18 (PMC6591624; doi:10.1128/AAC.02503-18)
Supplement: Supplemental file 2 [file AAC.02503-18-s0002.xlsx]

## Sheet: Sheet1
Supplementary Table 2. Clinical data derived from patients enrolled in this study.
Patients #	Age/Sex	Unit	Underlying diseases	Antibiotic therapy	30 days Previous exposure with antifungal	Date of isolation	Sample type	Treatment option	Outcome
37/2 SU	70-80/M	Surgery	ABD pain-Peritonitis	Ciprofloxacin-Metronidazole-Imipenem-Vancomycin-Ceftriaxone	None	7 days after admission	Abdominal fluid	None	Survived
39 SU	60-70/F	Emergency	Dysphagia-ABD pain-Fever & Chills-Disk herniat	Cefixime-Vancomycin-Meropenem	None	4 days after admission	Blood	None	Survived
49 SU	50-60/F	Surgery	Colon cancer-Adeno carcinoma-Metastasis-Pancytopenia-DIC	Vancomycin-Meropenem-Ampicilin-	None	8 days after admission	Blood	None	Died
69 SU	50-60/M	Burning	40 % deep burn	Meropenem-Vancomycin-levofloxacin-Erythromaycin	None	5 days after admission	Blood	Voriconazole	Survived
72 SU	50-60/F	Surgery	Cholecystectomy laparactomy	Vancomycin-Levofloxacin-Meropenem-Metronidazole-Ceftiraxone-Clindamycin-Ampicilin	None	3 days after admission	CVC	Ccaspofungin-Voriconazole	Survived
79 SU	30-40/M	ICU	Intra abdominal collection perforation-Pleural effusion	Vancomycin-Amoxicilin-Erythromycin-Ceftriaxone-Ciprofloxacin-Levofoxacin-Meropenem-Metronidazole	None	10 days after admission	Abdominal wound	Caspofungin	Survived
80 SU	50-60/F	Surgery	Cholecystectomy laparactomy	Vancomycin-Levofloxacin-Meropenem-Metrinidazole-Ceftriaxone-Clindamycin-Aampicilin	None	4 days after admission	Blood	Caspofungin	Survived
83 SU	30-40/M	ICU	Intra abdominal collection perforation-Pleural effusion	Vancomycin-Amoxicilin-Erythromycin-Ceftriaxone-Ciprofloxacin-Levofoxacin-Meropenem-Metronidazole	None	11 days after admission	Abdominal fluid	Caspofungin-Voriconazole-Flocuazole	Survived
85 SU	30-40/M	ICU	Intra abdominal collection perforation-Pleural effusion	vancomycin-amoxicilin-erythromycin-ceftraxone-ciprofloxacin-levofoxacin-meropenem-metronidazole	None	5 days after admission	Blood	Caspofungin	Survived
103 SU	70-80/F	Emergency	Ovarian cancer-Sepsis	Vancomycin-Meropenem-Levofloxacin-	None	7 days after admission	Blood	Caspofungin	Survived
113 SU	30-40/M	ICU	Bowel gangerian-RA-Diabet-HTN	Cetriaxone-Imipenem-Vancomycin-Metronidazole-Meropenem-Aampicilin-	None	5 days after admission	Blood	None	Died
119 SU	50-60/M	ICU	Septic shock-Pulmonary arrest	Ceftriaxone-Vancomycin-Imipenem-Amikasin-Metronidazole	None	5 days after admission	Blood	Flocunazole	Survived
227 SU	50-60/M	ICU	Esophagus cancer-GI disease	Metronidazole-Vancomycin-Meropenem-Clindamycin-Imipenem-Levofloxacin	None	2 days after admission	Pleural fluid	Caspofungin- Voriconazole-Flocuazole-Ampotricin- Nistatin	Survived
232/2 SU	10-15/M	ICU	Multiple truma	Vancomycin-Imipenem-Ciprofloxacin-	None	6 days after admission	CVC	None	Survived
233 SU	1-10/M	Burning	50% deep burn	Erythromycin-Vancomycin-Amikacin-Meropenem-	None	7 days after admission	Blood	Caspofungin	Survived
246 SU	80-90/M	Emergency	Infection-Diabetes		None	5 days after admission	Blood	None	Survived
247 SU	70-80/M	Emergency	HCV-MDS	Meropenem-Vancomycin-	None	7 days after admission	Blood	None	Died
249 SU	50-60/M	Emergency	MDS-AML-Chronic SDH	Meropenem-Vancomycin-Cotrimaxazole-Midazolam	None	5 days after admission	Blood	Caspofungin	Died
253 SU	80-90/F	Emergency	ESRD-HTN-LOC-Hemodialysis	Vancomycin-Meropenem-ASA-	None	5 days after admission	Blood	None	Died
260 SU	50-60/F	Emergency	Ovarian cancer	Imipenem-	None	6 days after admission	Blood	None	Survived
261 SU	80-90/M	Internal	HTN-Pneumonia	Vancomycin-Meropenem-	None	5 days after admission	Blood	Nnone	Survived
264 SU	80-90/M	Internal	HTN-Pneumonia	Vancomycin-Meropenem-	None	7 days after admission	DL & TL	None	Survived
269 SU	1-5/F	Internal pediatric	Hydrocephali-Nephrotic syndrom-Gastrointestinal bleeding	Cefixime	None	3 days after admission	Dialysis fluid	Flocunazole-Nistatin	Survived
275 SU	60-70/F	Surgery	Wound infection-Sepsis shock	Imipenem-Vancomycin-Metronidazole	None	6 days after admision	Blood	None	Survived
N172	60-70/F	ICU	Septic shock	Ciprofloxacin, Heparin.	None		Blood	Fluconazole	Died
N177	1-10/F	ICU	Metaboloic disorder	Ciprofloxacin.Vancomycin.Acyclovir	None		Blood	Fluconazole.	Died
N204	30-40/F	ICU	DIC	Vancomycin.Meropenem.Pantoprazole	None		Blood	Fluconazole.	Died
N198S	50-60/M	ICU	Diabetes	Vancomycin.Meropenem.Caspofungin	None		Blood	Fluconazole.	Died
N196	60-70/F	Internal	Cirrhosis of the liver	Vancomycin.Meropenem.Hydrocortisone.Pantoprazole	None		Blood	Fluconazole.	Died
N194	50-60/F	Nephrology	Hyperglycemia	Ciprofloxacin.Albumin.Ranitidin.Heparin	None		Blood	Fluconazole.	Survived
N170	80-90/M	ICU	Poisoning	Ciprofloxacin.Meropenem.AmphotericinB	None		Blood	Fluconazole.	Died
N73	1-5/M	Nephrology	CKD	Ceftizoxim.Ranitidin	None		Blood	None	Survived
N39	80-90/M	ICU	Diabets	Ceftriaxon.Metildopa.Salbutamol	None		Blood	AmphotricinB.	Died
N145	80-90/M	Emergency	GIB	Vancomycin.Meropenem.Ampicillin	None		Blood	Fluconazole.	Survived
N144	5-10/M	ICU	Septic shock	Vancomycin.Ceftriaxon.Meropenem.	None		Blood	Fluconazole.	Died
N150	60-70/M	ICU	Stomach bleeding-Cancer	Ciprofloxacin, Heparin	None		Blood	Fluconazole.	Died
N157	40-50/F	Internal	Diabetes	Vancomycin.Meropenem.Pantoprazole	None		Blood	Fluconazole	Survived
N156	20-30/F	ICU	Pneumonia	Meropenem.Ceftriaxon.	None		Blood	Fluconazole	Survived
N126	70-80/F	Emergency	Liver cancer	Vancomycin.Amikacin.Ceftriaxon	None		Blood	None	Died
2 BC	50-60/F	ICU	Scleroderma - Osteomyelitis - DM - GIB - PVT - Sepsis - Melena - Ascites - Cardiogenic pulmonary edema	Meropenem - Vancomycin - Ciprofloxacin - Imipenem - Metronidazole	None	8 days after admission	Blood	Fluconazole - Caspofungin	Died
4 BC	80-90/F	Lung	Lung cancer - COPD - CVA - IHD - AF - HTN - Chronic renal failure - Seizures - candiduria ( c.albicans ) - Thrombocytopenia	Azithromycin - Vancomycin - Tazocin - Ciprofloxacin - Cefepime	None	12 days after admission	Blood	None	Died
6 BC	50-60/F	Infectious	Brain tumor - Sepsis - Melena -Sputum -Respiratory distress	Co-trimoxazole - Vancomycin	None	40 days after admission	Blood	None	Died
19 BC	50-60/M	ICU liver transplant	HBV - Liver cirrhosis - Pneumonia - Thrombocytopenia - Liver transplant - Cholecystectomy	Vancomycin - Meropenem - Linezolid - Colistin - Co-trimoxazole	None	30 days after admission	Blood	Fluconazole - Caspofungin - Amphotericin B	Partial recovery
22 BC	70-80/M	CCU	Triple vessel coronary artery disease - DM - GIB - Kidney stone - Melena - PCI - Sepsis -Respiratory distress	Amikacin - Colistin - Meropenem	None	31 days after admission	Blood	None	Died
33 BC	5-10/M	Children	Rhabdomyosarcoma - Cough - wound culture ( C.glabrata )	Meropenem - Vancomycin	None	13 days after admission	Blood	Caspofungin	Survived
40 BC	60-70/F	ICU general	CHF - HTN - DM - Hypothyroidism - ESRD - Seizures - Tracheal culture ( c.albicans )	Meropenem - Vancomycin - Ciprofloxacin	None	35 days after admission	Blood	Ointment Clotrimazole	Died
42 BC	80-90/F	Urology	CVA - DM - HTN - IHD - ARF - HLP - Sepsis - Vomiting - Nausea - Candiduria ( non albicans )	Meropenem - Vancomycin - Ciprofloxacin - Cefixime	None	25 days after admission	Blood	Voriconazole - Nystatin - Fluconazole	Partial recovery
43 BC	60-70/F	ICU cancer	Abdominal liposarcoma - Hyperthyroidism - Peritonitis	Meropenem - Vancomycin - Ciprofloxacin - Imipenem	None	29 days after admission	Blood	None	Survived
44 BC	80-90/F	ICU general	CVA - DM - Surgical site infection - Orthopedic Surgery - Hip fracture - Candiduria ( c.albicans )	Vancomycin - Ciprofloxacin - Clindamycin - Gentamicin	None	9 days after admission	Blood	None	Survived
45 BC	10-20/M	Blood and Hemophilia	ALL - Diarrhea - Vomiting - Sepsis - Splenomegaly - Hepatomegaly - Neutropenia	Meropenem - Vancomycin - Co-trimoxazole	None	87 days after admission	Blood	Fluconazole - Amphotericin B	Survived
51 BC	60-70/M	CCU	Heart disease ( CABG )	Meropenem	None	5 days after admission	Blood	Caspofungin	Survived
52 BC	70-80/F	Urology	CKD - IHD - HTN - DM - Hypothyroidism - Thrombocytopenia - Candiduria ( C.glabrata )	Meropenem - Vancomycin - Co-trimoxazole	None	6 days after admission	Blood	Amphotericin B - Caspofungin	Partial recovery
63 BC	70-80/M	ICU thorax	Pneumonia - IPF -Sputum -Respiratory distress - Cough - Sputum culture ( C.glabrata & c.albicans )	Meropenem - Vancomycin - Ciprofloxacin	None	9 days after admission	Blood	None	Died
69 BC	90-100/M	General men	CVA - CKD - Sepsis - Leukocytosis - Leg Fraction - Hematoma in knee joint	Meropenem - Tazocin	None	12 days after admission	Blood	None	Partial recovery
70 BC	70-80/ M	Emergency	Dysphagia-Abdominal pain-Fever- Respiratory distress	Ceftriaxon, Vancomycin, Cefotaxim	None	Admission day	Blood	None	Survived
74 BC	80-90/F	Gastrointestinal	Cholangiocarcinoma - DM - HTN - HLP	Meropenem - Vancomycin - Metronidazole	None	3 days after admission	Blood	None	Partial recovery
81 BC	60-70/F	ICU cancer	Squamous cell carcinoma ( left leg ) - Sepsis - HTN - Leukocytosis - Gangrene ( left leg ) -Respiratory distress - Melena - Hematuria	Meropenem - Colistin - Gentamicin - Ceftriaxone	None	1&3&6 days after admission	Blood	Caspofungin	Died
88 BC	50-60/M	Urology	Bladder cancer, DM, HTN, Dysuria,Right nephrostomy, Median hydronephrosis in right kidny	Meropenem-Vancomycin - Ciprofloxacin - Cefixime	None	4 days after admission	Blood	None	Survived
45-Mir	1-5/F	PICU	Multiple gastrectomy and jejunostomy, Ingestion of chemical compounds	Clindamycin, Vancomycin, Cefotaxim, Metronidazole,	None	19 days after admission	Blood	Fluconazole (5 days) followed by Amphotericin B (12 days)	Survived
59-Mir	5-10/M	PICU	Hyper IgM immunodeficient,	Cefexim, Ceftriaxon, Vancomycin, Cefotaxim, Amikacin, Metronidazole	None	12 days after admission	Blood	Amphotericin B (10 days)	Survived
348-Mir	1-5/F	Urology	Exstrophy	Vancomycin, Cefepim, Cefaclor, Cefazoline, Amikacin, Meropenem, Co-amoxiclav	None	26 days after admission	Blood	Fluconazole (19 days)	Survived
692-Mir	1-5/M	PICU	Kawasaki Syndrome or Mucocutaneous lymph node syndrome, Infantile poly Arteritis	Ceftriaxon, Vancomycin, Cefotaxim, Amikacin	None	11 days after admission	Blood	Amphotericin B (11 days)	Survived
713-Mir	5-10/F	PICU	Hydrocephaly, Brain shunt, ALL, Surgery, Chemotherapy	Cefepim, Vancomycin, Imipenem, Rifampin	None	8 days after admission	Blood	Amphotericin B	Died
720-Mir	1-5/M	PICU	Hydrocephaly, Brain shunt, ALL, Pneumonia	Cefotaxim, Ceftazidim, clindamycin, Meropenem, Vancomycin, Ceprofloxacine	None		CSF	Amphotericin B	Survived
721-Mir	1-5/F	NICU	SCID	Cefexim, Ceftriaxon, Vancomycin, Metronidazole	None	15 days after admission	Blood	Amphotericin B (15 days)	Survived
